# Supplementary material for: Patient involvement in guidelines is poor five years after institute of medicine standards: review of guideline methodologies
Source: Res Involv Engagem. 2017 Oct 2;3:19. doi: 10.1186/s40900-017-0070-2 (PMC5623959; doi:10.1186/s40900-017-0070-2)
Supplement: Supplementary file 1 — Description of data: Blank data extraction form. (XLSX 14 kb) [file 40900_2017_70_MOESM1_ESM.xlsx]

## Sheet: GIN NA Data Extract
#	G-I-N North America Organizational Member	# guidelines per NGC 2011-2015	Website address	Reviewer	Date	Independent Guideline Developer?	Information about public comment found? (Or manual that describes all steps so that it is clear there is no public comment?)	Post protocol for public comment?	Lay version of protocol?	Post/sharee guidelines for external review?	Patients represented in external review?	External review comment period (days)	Lay version of guideline for external review?	Post guideline or recs for public comment?	Public Comment Period (days)	Lay version of guideline or recs for review?	If both external review & public comment, separate or concurrent?	Other info re pt engage in guidelines?	Guideline manual available?	Lay summaries or other pt products?	Patients engaged in lay summaries?	Details	Guideline referenced if needed

## Sheet: Answer Key
No
Yes
No
Sometimes
Yes
Uncertain
Other Info re Patient Engage in Guidelines
Not mentioned
Not done
Optional/At least sometimes (but unclear if required)
Sometimes required
Always required
N/A
Yes
No
Uncertain/not stated
N/A
Separate
Concurrent
Both
External review: Invited or targeted review of guideline by those not involved in development
Public comment: Posting of guideline (or protocol) for comment by anyone/the public
