# Supplementary material for: Patient involvement in guidelines is poor five years after institute of medicine standards: review of guideline methodologies
Source: Res Involv Engagem. 2017 Oct 2;3:19. doi: 10.1186/s40900-017-0070-2 (PMC5623959; doi:10.1186/s40900-017-0070-2)
Supplement: Supplementary file 2 — Description of data: Final data set (consensus data set). (XLSX 97 kb) [file 40900_2017_70_MOESM2_ESM.xlsx]

## Sheet: GIN NA Data Extract
	G-I-N North America Organizational Member	# guidelines per NGC 2011-2015	Website address	Independent Guideline Developer?	Information about public comment found? (Or manual that describes all steps so that it is clear there is no public comment?)	Post protocol for public comment?	Lay version of protocol?	Post/sharee guidelines for external review?	Patients represented in external review?	External review comment period (days)	Lay version of guideline for external review?	Post guideline or recs for public comment?	Public Comment Period (days)	Lay version of guideline or recs for review?	If both external review & public comment, separate or concurrent?	Other info re pt engage in guidelines?	Guideline manual available?	Lay summaries or other pt products?	Patients engaged in lay summaries?	Details	Guideline referenced if needed
1	American Association for Clinical Chemistry (AACC)	0	https://www.aacc.org/science-and-research/practice-guidelines	Yes	Yes	No	No	Sometimes	No	2	No	Yes	60	No	Separate	Optional	Yes	No	N/A	AACC develops guidelines under the National Academy of Clinical Biochemistry. No guidelines currently posted for review. SOP states that peer review is done by presntation at annual meetings; 2-day presentation and comment period with 8-10 hours for discussion. SOP manual states draft guideline posted for 60 days. No suggestion that protocols are posted. Patient engagement on GDGs is optional. "T…
2	American Academy of Family Physicians (AAFP)	0	http://www.aafp.org/patient-care/clinical-recommendations/clinical-practice-guidelines.html	Yes	Yes	No	No	Yes	Yes	Not stated	No	No	0	No	N/A	Optional	Yes	No	N/A	Peer review sent to governing body then sent for external review by "all relevant stakeholders." "The draft guideline will not routinely be made availaable for a period of public comment but will be reviewed by key stakeholders including patient advocacy groups if a patient voice was unavailable for inclusion on the guideline panel" Patient or rep on patient advocacy gp included on GDG "when avai…
7	American College of Occupational and Environmental Medicine (ACOEM)	0	https://www.acoem.org/PracticeGuidelines.aspx	Yes	Yes	No	No	Yes	No	Not stated	No	Yes	14	No	Separate	Not done	Yes	No	N/A	There is a front page link for "stakeholder/patient input." This leads to a form describing the guideline process and allowing comment. People can comment on any guideline at any time regardless of whether it is in update and the website says "For sections not undergoing revision, comments leading to changes that may benefit outcomes will be immediately addressed." Form allows comments, rating of…
10	American Optometric Association (AOA)	0	http://www.aoa.org/patients-and-public/caring-for-your-vision/clinical-practice-guidelines?sso=y	Yes	Yes	No	No	Yes	No	Not stated	No	Yes	30	No	Concurrent	Always required	No	No	N/A	CPG link was hard to find! It has a statement, "Due to the new standards released by the IOM, a division of the NASEM in March 2011 calling for the devleopment of trustworthy evidence-based clinical practice guideliens, the AOA Evidence-based Optometry Committee is currently revising the optometric guidelines." However, the process IS included in the 2015 guideline link describing a 14-step proce…	Comprehensive Adult Eye and Vision Examination
11	American Psychological Association (APA)	0	http://www.apa.org/about/offices/directorates/guidelines/development-panels.aspx	Yes	Yes	No	No	Yes	No	60	No	No	N/A	No	N/A	Always required	No	No	N/A	Panels must include at least one patient/consumer advocate (see webpage with criteria for panel members: http://www.apa.org/about/offices/directorates/guidelines/criteria-panel-members.aspx). Not clear that website has been updated since 2012. No information at all on public comment. Minimal information on guideline development; there are sections of a manual but not a full manual. Link below men…	Guidelines for Psychological Practice with Transgender and Gender Nonconforming People
12	American Physical Therapy Association (APTA)	0	https://www.apta.org/EvidenceResearch/ImplementingEBP/CPGs/ http://ptnow.org/clinical-practice-guidelines	Yes	No											Not mentioned	No			Minimal information on guideline development; links to other societies' resources. Second reviewer comments: 2 formal external reviews: First, draft reviewers were invited stakeholders representing the American College of Chest Physicians, Society for Vascular Nursing, physical therapy clinicians and researchers, and patient representatives. The second draft was posted for public comment on both …	Couldn't find guideline produced by APTA
16	Penn Medicine Center for Evidence-based Practice (CEP)	0	http://www.uphs.upenn.edu/cep/completed_guidelines/	Yes	No	No	No	Yes	Uncertain	Not stated	No	No	N/A	No	N/A	Not mentioned	No	Uncertain	N/A	Completed guidelines only available on their intranet. The website does explain the CPG process (based on the “operations” section of this link: http://www.uphs.upenn.edu/cep/about_us/index.html#op). It says meetings are held with key stakeholders but define key stakeholders as clinical experts and administrators. The ad hoc task force "consists of key stakeholders who are free from financial con…

## Sheet: GIN NA + NGC
	G-I-N North America Organizational Member	# guidelines per NGC 2011-2015	Website address	Independent Guideline Developer?	Information about public comment found? (Or manual that describes all steps so that it is clear there is no public comment?)	Post protocol for public comment?	Lay version of protocol?	Post/sharee guidelines for external review?	Patients represented in external review?	External review comment period (days)	Lay version of guideline for external review?	Post guideline or recs for public comment?	Public Comment Period (days)	Lay version of guideline or recs for review?	If both external review & public comment, separate or concurrent?	Other info re pt engage in guidelines?	Guideline manual available?	Lay summaries or other pt products?	Patients engaged in lay summaries?	Details	Guideline referenced if needed
21	Care Management Institute, Kaiser Permanente (KPCMI)	2	http://kpcmi.org/	Yes	Yes	No	No	No	No	N/A	No	No	N/A	No	N/A	Not done	No	No	N/A	Per the link to a guideline on NGC's website, "To develop this guideline, Care Management Institute (CMI) consultants work with a multidisciplinary Guideline Development Team (GDT). Each GDT consists of a core group of physicians, representing primary care and the specialties most affected by the guideline topic, and, as appropriate, other content experts from disciplines such as pharmacy, nursin…	For examples website links to NGC, but most recent guideline there is 2012 (looked at ADHD) and it is a guideline based on other guidelines with recs made by expert consensus. No evidence of patient engagement in NGC summary.
15	College of American Pathologists (CAP)	6	www.cap.org	Yes	Yes	No	No	Yes	No	Not stated	No	Yes	Not stated	No	Separate	Optional	No	No	N/A	External review includes an open comment period and also an independent review process with subject matter experts without conflict not involved in the guideline development."The CAP Center composes panels are multidisciplinary, include a methodologist and represent major stakeholders, including patient advocates as appropriate." Lay stakeholders MIGHT be less relevant here, but could still have …	One-page document on EBG process.
14	American Society for Radiation Oncology (ASTRO)	7	https://www.astro.org/Clinical-Practice/Guidelines/Index.aspx	Yes	Yes	No	No	Yes	No	Not stated	No	Yes	Various, 21-42	No	Separate	Optional	No	No	N/A	Society posts various documents for public comment; two are up now (3/11/16, none 7/1/16). My original answers based on "Fractionation for whole breast irradiation: an ASTRO EBG" (2011). 2016 guideline on glioblastoma mentions public comment in Aug and Sept 2015. While I initially said "not mentioned" for other patient engage info, the 2016 guideline on RT for glioblastoma thanks two individuals …	My original answers based on "Fractionation for whole breast irradiation: an ASTRO EBG" (2011). Not sure how I found that one since it is not most recent.During reconciliation, looked at 2016 guideline on RT for glioblastoma.
18	American Gastroenterological Association (GASTRO)	7	http://www.gastro.org/guidelines	Yes	Yes	No	No	Yes	No	Not stated	No	Yes	30	No	Separate	Optional	Yes	Yes	Uncertain/not stated	No separate manual available but all steps listed on website. The only clear external review is that the governing board is asked to review during public comment. "Step 7. Guideline Writing Panel. A panel of three CGC members develops the clinical recommendations and assigns the strength of each clinical recommendation. The panel writes the guidelines based on the technical review. The panel may …
9	Academy of Nutrition and Dietetics (AND)	8	http://www.eatrightpro.org/resources/practice/position-and-practice-papers	Yes	Yes	No	No	No	No	N/A	No	No	N/A	No	N/A	Not mentioned	No	Yes	Uncertain/not stated	They have products called "position papers" and "practice papers." Practice papers include practice guidelines, among other things. Here is the link with more info on practice papers: http://www.eatrightpro.org/resource/practice/position-and-practice-papers/position-and-practice-paper-faqs/practice-paper-development Some position papers have associated infographics for patients Second reviewer co…
4	American Academy of Otolaryngology - Head and Neck Surgery Foundation (AAO HNSF)	9	http://www.entnet.org/content/clinical-practice-guidelines	Yes	Yes	No	No	Yes	No	28	No	Yes	14	No	Separate	Always required	Yes	Yes	Uncertain/not stated	While there is no formal public comment for protocols, the manual describes a "scoping process" where important topics may be sent to the organization's board of directors, board of governors, general public, and relevant conusmer or advocacy groups. On GDG, they use consumers rather than patients. External review separated into two parts. Peer review lasts 4 weeks. This is followed by two weeks …
20	Infectious Diseases Society of America (IDSA)	9	http://www.idsociety.org/IDSA_Practice_Guidelines/	Yes	Yes	No	No	Yes	No	28	No	No	N/A	No	N/A	Not done	Yes	No	N/A	The average panel consists of 10-14 members including clinicians with topic expertise, a pediatrician, and experts (as necessary) in epi, pharmacology, microbiology, nursing, primary care, subspecialtists, and hospitalists. They say, "when asking these questions it is helpful to think of all outcomes of interest that would be important to patients..." and suggest that authors "write recommendatio…
5	American Academy of Orthopaedic Surgeons (AAOS)	11	http://www.aaos.org/Research/guidelines/guide.asp	Yes	Yes	No	No	Yes	No	30	No	No	30	No	N/A	Not done	Yes	No	N/A	While peer review and public comment are listed as separate steps, for the purposes of this project, they are the same. Public comment consists of reaching out to members of the AAOS BOD, Council on Resarch and Quality, Board of Councilors, and Board of Specialty Societies. There is no evidence that guidelines are posted for true public review. Also no evidence that patient organizations are targ…
6	American College of Cardiology (ACC)	15	https://www.acc.org/guidelines#sort=%40foriginalz32xpostedz32xdate86069%20descending	Yes	Yes	Sometimes	No	Yes	Yes	Not stated	No	No	N/A	No	N/A	Sometimes required	Yes	Yes	Uncertain/not stated	No true public comment on protocol but "The [PICOTS] questions may also be reviewed more broadly by organizational leadership and the public." "…the Task Force now invites lay representatives (i.e., patients, patient advocates, or consumer organization representatives) to participate as members of GWCs and may include them on the Task Force. Methods to identify, select, train, and manage RWI and …
8	American College of Physicians (ACP)	17	https://www.acponline.org/clinical-information/guidelines	Yes	Yes	No	No	Sometimes	No	Not stated	No	No	N/A	No	N/A	Optional	Yes	Yes	Uncertain/not stated	ACP guidelines undergo peer review at AIM. "On some occasions, ACP CPGs and clinical guidance statements are also made available for external peer revie in which outside reviewers and experts may be invited to comment on the CPGs and clinical guideline statements before submission for publication." NO MENTION OF PATIENTS/PUBLIC. With regards to "patient preferences," it says these are "carefully …
3	American Academy of Neurology (AAN)	21	https://www.aan.com/guidelines	Yes	Yes	Sometimes	No	Yes	Yes	30	No	Sometimes	30	No	Concurrent	Sometimes required	Yes	Yes	Uncertain/not stated	For guidelines (IOM full), patients should be engaged on GDGs and both protocols and guidelines are posted for public comment (with peer review occuring by solicitation of external reviewers to participate in public comment). For clinical practice advisories, public comment and other external review are optional. Second reviewer comments: Unless there is actually a protocol or guideline posted fo…
13	American Society of Clinical Oncology (ASCO)	23	http://www.instituteforquality.org/practice-guidelines	Yes	Yes	No	No	Yes	No	Not stated	No	No	N/A	No	N/A	Optional	Yes	Yes	No	No patients on 3-4 person guideline panel. "Consensus group" includes 30-40 but "participation of non-physicians will be considered on a case-by-case basis." Distributed for broad review to select experts. "Because ASCO guidelines are submitted to the JCO, they are subject to an embargo policy and can not be posted publicly prior to publication After publication, guidelines are posted on the ASCO…
19	Institute for Clinical Systems Improvement (ICSI)	34	https://www.icsi.org/guidelines__more/	Yes	Yes	No	No	No	No	N/A	No	Yes	Not stated	No	N/A	Not done	Yes	No	N/A	Methodology overview available, but not full manual; decided on consensus-building that there was enough of a description to reproduce process and thus it may be enough to consider it a manual, though it's borderline. Brief mention of public comment, none about external review. "A work group consisting of 8-12 members that includes physicians, nurses, pharmacists, other healthcare professionals r…
17	American College of Chest Physicians (ACCP)	40	http://www.chestnet.org/Guidelines-and-Resources/Guidelines-and-Consensus-Statements/Methodology	Yes	Yes	No	No	Yes	No	Not stated	No	No	N/A	No	N/A	Not mentioned	Yes	No	N/A	There is a partial description of guideline development on the website with no evidence of patient or public engagement at any step. This was double checked by looking at the most recent guideline (Technical Aspects of Endobronchial US-Guided TNA) and second-most recent guideline (VTE). There is no patient representative on either panel (all physicians). There is no posting of the protocol for pu…	Most recent guideline (Technical Aspects of Endobronchial US-Guided TNA) and second-most recent guideline (VTE).

## Sheet: GIN NA Exclude
	G-I-N North America Organizational Member	# guidelines per NGC 2011-2015	Website address	Reviewer	Date	Independent Guideline Developer?	Details
1	Agency for Healthcare Research and Quality (AHRQ)	N/A	http://www.ahrq.gov/professionals/clinicians-providers/guidelines-recommendations/index.html	MJA		No	Developed 19 CPGs between 1992 and 1996, but not anymore
2	Council of Medical Specialty Societies (CMSS)	0	http://cmss.org/	MJA	2016-03-11	No	They published Principles for the Development of Specialty Society Guidelines in 2012 but do not appear to develop guidelines themselves
3	Doctor Evidence	0	drevidence.com	MJA	2016-03-11	No	Assists clients in guideline development but uses clients' methodology
4	EBSCO Health	0	https://health.ebsco.com/products	MJA	2016-03-11	No	Product suite including medical databases, eBooks, journals, etc
5	ECRI Institute	0	www.ecri.org	MJA	2016-03-11	No	This nonprofit appears to help people develop guidelines including by advising on IOM principles, but does not appear to be an independent guideline developer; designated Evidence-Based Practice Center by AHRQ

## Sheet: NGC Data Extract
NGC Guideline Developer with at least 2 guidelines 2011-2015 (# guidelines)	# guidelines per NGC	Website address	Independent Guideline Developer?	Information about public comment found? (Or manual that describes all steps so that it is clear there is no public comment?)	Post protocol for public comment?	Lay version of protocol?	Post/sharee guidelines for external review?	Patients represented in external review?	External review comment period (days)	Lay version of guideline for external review?	Post guideline or recs for public comment?	Public Comment Period (days)	Lay version of guideline or recs for review?	If both external review & public comment, separate or concurrent?	Other info re pt engage in guidelines?	Guideline manual available?	Lay summaries or other pt products?	Patients engaged in lay summaries?	Details	Guideline referenced if needed
AABB (formerly American Association of Blood Banks)	2	http://www.aabb.org/Pages/default.aspx	Yes	Yes	No	No	No	No	N/A	No	No	N/A	No	N/A	Not done	No	No	N/A	There is nothing on website that I can find about guideline process. I looked at a 2015 publication (guideline on platelet transfusion, published in AIM; 1st author KaufmanRM) and read methods; no patients on panel, no evidence of external review or public comment, no patient-targeted materials in AABB Marketplace where other guideline products reside Second reviewer: A panel of 21 experts conven…	I looked at a 2015 publication (guideline on platelet transfusion, published in AIM; 1st author KaufmanRM) Second reviewer: Platelet Transfusion: A Clinical Practice Guideline From the AAB
Academy of Breastfeeding Medicine	4	http://www.bfmed.org/	Yes	Yes	No	No	Yes	No	N/A	No	No	N/A	No	N/A	Not done	Yes	No	N/A	They call them "protocols" but say specifically in author instructions that this is what they submit to the NGC. Second reviewer: http://www.bfmed.org/Media/Files/Documents/Protocol%20Guidelines/Procedure%20for%20protocol%20development%203-2011.pdf
AIM Specialty Health	4	http://www.aimspecialtyhealth.com/	Yes	Yes	No	No	No	No	N/A	No	No	N/A	No	N/A	Not mentioned	No	No	N/A	There are lots of guidelines on website but not information about process. Within one of the guideline disclaimers, it says this, "They are based on data from the peer-reviewed scientific literature, from criteria developed by specialty societies and from guidelines adopted by other health care organizations." No evidence of patient engagement. No posting for public comment (everything looks prop…	Second reviewer: BPAP devices
Alzheimer's Association	2	http://www.alz.org/health-care-professionals/clinical-guidelines-dementia-care.asp	Yes	Yes	No	No	Sometimes	Sometimes	Not stated	No	Yes	Not stated	No	Concurrent	Not done	No	No	No	There is no information about guideline development on the Alzheimer Association website. It looks like they usually partner to develop guidelines, though an Alz Assoc employee is first author on MCI screening recommendations. The guidelines really look more consensus-based than based on systematic reviews. No evidence of patient/public involvement in any that I looked at. Second reviewer: Recomm…	MCI screening recommendations Second reviewer: Appropriate use criteria for amyloid PET
American Academy of Child and Adolescent Psychiatry	9	http://www.aacap.org/	Yes	Yes	No	No	Yes	Yes	Not specified	No	No	N/A	No	N/A	Not done	Yes	No	N/A	IOM compliant process instituted in 2013 but no guidelines published yet using this process. Lay stakeholders are only involved in external review of recommendations and discussion. There are lots of patient materials but none that are clearly guideline summaries. Second reviewer: http://www.aacap.org/App_Themes/AACAP/docs/practice_parameters/clinical_practice_guideline_development_process_2013.p…
American Academy of Dermatology	6	https://www.aad.org/	Yes	Yes	No	No	Yes	No	10	No	No	N/A	No	N/A	Not done	Yes	No	N/A	External review is done with AAD members through member-only log-in. Second reviewer: https://www.aad.org/practice-tools/quality-care/clinical-guidelines/guideline-development-process
American Academy of Ophthalmology	4	http://www.aao.org/guidelines-browse	Yes	Yes	No	No	Yes	Yes	Not stated	No	No	N/A	No	N/A	Not done	No	No	N/A	Per an editorial (Lum F, et al, 2016: http://dx.doi.org/10.1016/j.ophtha.2016.01.024), "After being drafted by a specialty-specific panel, each PPP is reviewed by the entire PPP committee, the Committee of Secretaries, the Board of Trustees, the Council, subspecialty societies, national medical societies, and relevant patient organizations. This ensures a broad base of both authorship and review.…	Second reviewer: Amblyopia.
American Academy of Pediatrics	8	https://www.aap.org	Yes	Yes	No	No	Yes	No	Not stated	No	No	N/A	No	N/A	Sometimes required	No	Yes	Uncertain/not stated	There are two links on the website about the process; website also says process is being updated to be IOM-compliant. The website also says "CPG development manual coming soon." Recommendation instructions are from 2004; transaprency instructions are from 2008. Transparency instructions state that "policy-writing panels should seek input from major stakeholders who are likely to apply the policy …	Because no manual was available, reviewed bronchiolitis guideline from 2014 (most recent CPG?). Second reviewer: The diagnosis and management of acute otitis media
American Academy of Sleep Medicine	4	http://www.aasmnet.org/	Yes	Yes	No	No	No	No	N/A	No	Yes	14	No	N/A	Not done	No	No	N/A	There is a 2016 publication describing the process (Morgenthaler TI, et al. J Clin Sleep Med. 2016 Jan;12(1):129-35. doi: 10.5664/jcsm.5412), but this is not freely available and the UF library does not even have access. The online description mentions a 2-week public comment. It says the task force consists of AASM members, so it sounds like there is no patient contribution on the panel. I canno…	Reviewed most recent guideline (2015) on oral appliances. Second reviewer: http://www.aasmnet.org/practiceguidelines.aspx
American Association for Respiratory Care	7	https://www.aarc.org/ http://www.rcjournal.com/cpgs/	Yes	Yes	No	No	No	No	N/A	No	No	N/A	No	N/A	Not done	No	No	N/A	No information on guideline development on website, only a link to guidelines. Reviewed 2015 guideline. It is based on a separate SR. There is no description of the methodolgoy, not even how the panel was created or what went into developing the guideline! All the authors appear to be medical in nature, frequently RRT-NPS. No evidence of any kind of oversight. Second reviewer: Recommendations for…	AARC CPG Blood Gas Analysis and Hemoximetry 2013 AARC CPG Effectiveness of Pharm Airway Clearance Tx in Hosp Pts 2015 Second reviewer: Surfactant replacement therapy.
American Association for the Study of Liver Diseases	7	http://www.aasld.org/publications/practice-guidelines-0	Yes	Yes	No	No	Yes	No	Not stated	No	No	N/A	No	N/A	Not done	Yes	No	N/A	Reviewed editorial that describes process (2015) and the 2015 guideline that the editorial accompanied. Editorial mentions that IOM says there should be patient stakeholder involvement but there is no evidence at all that they do this. Editorial mentions physician panel and the guideline published at the same time describes all physicians. Regarding external review, the editorial says, "Again, th…	AASLD guidelines for tx of chronic Hep B (Terrault NA et al 2015) Second reviewer: ASLD guidelines for treatment of chronic hepatitis B. http://www.aasld.org/sites/default/files/Merriman_et_al-2016-Hepatology.pdf
American Association of Clinical Endocrinologists	7	https://www.aace.com/publications/guidelines	Yes	Yes	No	No	Yes	No	Not stated	No	No	N/A	No	N/A	Not done	No	No	N/A	No manual on website. Read most recent guideline (2016) on thyroid nodule management. All authors and whole panel are MDs (see author list, disclosures at end). No patient. No evidence of external review or public comment in methods. Then read 2015 guideline and this mentions a published 2014 CPG protocol process; after Google searching, found this document (authored by Mechanick), though it was …	Read most recent guideline (2016) on thyroid nodule management. Second reviewer: Medical guidelines for clinical practice for the diagnosis and treatment of acromegaly.
American Association of Neurological Surgeons (CO-PRODUCES WITH CNS - ONLY COUNT ONCE)	22	http://www.aans.org/ http://www.aans.org/Legislative%20Activities/Guidelines.aspx	Yes	Yes	No	No	No	No	N/A	No	No	N/A	No	N/A	Not done	Yes	No	N/A	There is information about guideline development on the website (why I said "yes" to manual), but this focuses on evidence grading. No evidence of public comment, external review, or patient engagement. Reviewed most recent two guidelines on website, lumbar fusion and DBS for OCD. Lumbar fusion was started pre-2011, so before IOM. DBS CPG doesn't mention when started but lit search 2012. Neither …	reviewed most recent two guidelines on website, lumbar fusion and DBS for OCD. Second reviewer: Clinical assessment following acute cervical spinal cord injury. In: Guidelines for the management of acute cervical spine and spinal cord injuries.
American Association of Neuromuscular and Electrodiagnostic Medicine	4	http://www.aanem.org/Practice/Guidelines-and-Performance-Measures	Yes	Yes	No	No	No	No	N/A	No	No	N/A	No	N/A	Not done	No	No	N/A	No info on website about process. Usually partners with AAN. Found EBG on neuromuscular ultrasound for dx of CTS published in 2012; this mentions no public comment at any step, no patient engagement, and no external review. I don't see many since 2011, though, and most of those seem co-created with the AAN. Many of the guidelines on the website are very old. Second reviewer: Recommendations formu…	Found EBG on neuromuscular ultrasound for dx of CTS published in 2012; most co-published Second reviewer: Consensus treatment recommendations for late-onset Pompe disease.
American Association of Neuroscience Nurses	4	http://www.aann.org/	Yes	Yes	No	No	No	No	N/A	No	No	N/A	No	N/A	Not done	No	No	N/A	No manual or website info on development found. Reviewed adult brain tumor guideline. No evidence of public comment or external review. Document says there is a "family/caregiver reviewer" but the person listed is a nurse, so this is not a layperson. Second reviewer: Expert consensus and panel peer review.	Reviewed adult brain tumor guideline. Second reviewer: Care of the adult patient with a brain tumor.
American Cancer Society	3	http://www.cancer.org/healthy/informationforhealthcareprofessionals/acsguidelines/index	Yes	Yes	No	No	Yes	No	Not stated	No	No	N/A	No	N/A	Always required	Yes	Yes	Uncertain/not stated	Website mentions, "Peer review of the draft recommendation by the experts and intended user groups before publication." Intended user groups not specified here. However, website also says they instituted new process in 2011 to be IOM-compliant and that these revisions included, "Guideline development panel of individuals with appropriate expertise in clinical screening and a patient advocate" and…	Second reviewer: http://www.cancer.org/healthy/informationforhealthcareprofessionals/acsguidelines/guidelinesoverview/index (Cancer Screening Guidelines Overview and Process)
American College of Emergency Physicians	8	http://www.acep.org/clinicalpolicies/	Yes	Yes	No	No	Yes	No	Not stated	No	Yes	60	No	Both	Not mentioned	Yes	Sometimes	Uncertain/not stated	Allows membership to comment on topics and scope but no public comment prior to guideline initiation. "Once the Clinical Policies Committee has approved the subcommittee draft, it is distributed for expert review to emergency physicians, external health providers, professional medical associations with knowledge in the subject area, ACEP's Quality and Patient Safety Committee, ACEP's Medical Lega…
American College of Gastroenterology	9	http://gi.org/clinical-guidelines/clinical-guidelines-sortable-list/	Yes	Yes	No	No	No	No	N/A	No	No	N/A	No	N/A	Not done	Yes	No	N/A	There is a website describing guideline process. No patient engagement, no public comment. I also reviewed the two most recent guidelines (tx acute diarrhea in adults, nutrition in hospitalized adults) and there is no evidence of patient engagement or public comment. On the website it describes peer review involving "the Board of Trustees, Practice Parameters Committee, and the Americal Journal o…	Diagnosis and management of achalasia.
American College of Medical Genetics and Genomics	5	https://www.acmg.net/	Yes	Yes	No	No	Yes	No	Not stated	No	No	N/A	No	N/A	Not done	No	No	N/A	There is no information on the website about guideline development. I looked at some of the guidelines listed as being from 2014, the most recent year for which I saw publications listed. For the GSD Type 1 guideline, patients were not on the panel and there was no public comment. There is an "external review group" described consisting of four named individuals. The 2014 hearing loss guideline h…	GSD Type 1 guideline, 2014 hearing loss guideline Second reviewer: Lack of evidence for MTHFR polymorphism testing.
American College of Obstetricians and Gynecologists	22	http://www.acog.org/Resources-And-Publications/Department-Publications/Reading-the-Medical-Literature	Yes	Yes	No	No	No	No	N/A	No	No	N/A	No	N/A	Not mentioned	No	No	N/A	It was very hard to find info on the guideline program, which they call "practice guidelines" or "practice bulletins." Some of the info seems to be member-only. Eventually found link listed at left. This link gives no indication of any public/patient engagement on the panel or via public comment. No discussion of peer review.When looking under "Practice Bulletins" on the menu, they can only be ac…	Second reviewer: Alternatives to hysterectomy in the management of leiomyomas.
American College of Preventive Medicine	2	http://www.acpm.org/	Yes	Yes	No	No	No	No	N/A	No	No	N/A	No	N/A	Not done	No	No	N/A	No information on practice parameter development found on website. Limited info on guidelines/parameter development. Looked at 2016 HCV guideline and it looks largely consensus-based. No evidence of patient engagement, public comment, or peer review other than endorsement by ACPM Board of Regents (which doesn't count as peer review per our protocol). Also looked at texting statement and no eviden…	2016 HCV guideline Second reviewer: Atherosclerotic cardiovascular disease screening in adults: American College of Preventive Medicine position statement on preventive practice.
American College of Radiology	166	http://www.acr.org/Quality-Safety/Standards-Guidelines	Yes	Yes	No	No	Yes	No	21	No	No	N/A	No	N/A	Not done	Yes	No	N/A	ACR Development and Revision Handbook available and reviewed 3-week peer review by all ACR members. Also mention that "E-mails are sent to collaborative societies to be circulated for review and comment." Patients not included on list of panel members. No evidence of public comment or any patient engagement. Second reviewer: Expert consensus and internal peer review - reviewed by the ACR committe…	Second reviewer: ACR Appropriateness Criteria® abdominal aortic aneurysm: interventional planning and follow-up.
American College of Rheumatology	6	http://www.rheumatology.org/Practice-Quality/Clinical-Support/Clinical-Practice-Guidelines	Yes	Yes	Yes	No	Yes	No	2-4 months	No	No	N/A	No	N/A	Always required	Yes	No	N/A	Composition of GDG must include "knowledgeable consumers and patient advocates (at least one of each)." Public comment of protocol is described as concurrent with beginning of SR. External review not explicitly described but manual says, "Manuscripts or other submitted documents are subjected to multiple levels of review by subject area and methodologic experts." Public comment as defined by our …	Second reviewer: http://www.rheumatology.org/Portals/0/Files/When%20Patients%20Write%20the%20Guidelines.pdf
American Dental Association	3	http://ebd.ada.org/en/evidence/guidelines/	Yes	Yes	No	No	Yes	No	Not stated	No	No	N/A	No	N/A	Not done	Yes	Sometimes	No	Per manual, "Although current methodological philosophy encourages the inclusion of patients or patient groups in the panel, the ADA currently relies on the liaisons to bring this perspective to the expert panel." Liaisons are agencies of the ADA such as the Council on Access Prevention and Interprofessional Relationships. No evidence of true patient views. Section 14 of the manual describes exte…	Second reviewer: American Academy of Orthopaedic Surgeons clinical practice guideline on prevention of orthopaedic implant infection in patients undergoing dental procedures, and http://ebd.ada.org/~/media/EBD/Files/ADA_Clinical_Practice_Guidelines_Handbook-2013.pdf?la=en
American Diabetes Association	2	http://professional.diabetes.org/content/clinical-practice-recommendations	Yes	Yes	No	No	No	No	N/A	No	No	N/A	No	N/A	Not done	No	No	N/A	"As for all position statements, the Standards of Care position statement was reviewed and approved by the Executive Committee of ADA's Board of Directors, which includes health care professionals, scientists, and lay people." While this mentions lay people on the Board, the Board was not considered sufficient as per our methods. All committee members listed in Appendix 1 are professionals except…	American Diabetes Assoc Std of Medical Care in Diabetes 2016 Second reviewer: Diabetes management at camps for children with diabetes.
American Geriatrics Society	2	http://www.americangeriatrics.org/health_care_professionals/clinical_practice/clinical_guidelines_recommendations/	Yes	Yes	No	No	Sometimes	Yes	Not stated	No	Yes	21	No	Separate	Optional/At least sometimes (but unclear if required)	No	Yes	Uncertain/not stated	Post-op delirium guideline mentions external peer review and an open comment period. On page 91, it says that peer review occured with multiple organizations "as well as review by lay organizations representing older adults." Public comment was 3 weeks. Page 6 describes panel selection, including "In addition to the 23-member panel, a representative from the National Committee for Quality Assuran…	Originally looked at guideline on peri-op mgt, but that was co-produced. AGS 2014 guideline on post op delirium was done by AGS alone so looked at that. That mentions external peer review and an open comment period. On page 91, it says that peer review occured with multiple organizations "as well as review by lay organizations representing older adults." Public comment was 3 weeks. Second reviewe…
American Heart Association	17	https://professional.heart.org/professional/GuidelinesStatements/PublicationDevelopment/UCM_320470_Methodologies-and-Policies-from-the-ACCAHA-Task-Force-on-Practice-Guidelines.jsp	Yes	Yes	No	No	Yes	No	Not stated	No	No	N/A	No	N/A	Not done	Yes	No	N/A	"Practice guideline peer review should seek to include diverse, competing viewpoints, with invitations sent to organizational representatives and other stakeholders (based on the topic of the guideline) who will use and implement the guideline. Collaborating and endorsing organization also participate by peer reviewing the document." "In addition to the varied scientific and clinical expertise th…
American Society for Colposcopy and Cervical Pathology	2	http://www.asccp.org/guidelines	Yes	Yes	No	No	Yes	No	Not stated	No	Yes	Not stated	No	Concurrent	Not mentioned	No	No	N/A	"Draft guidelines developed by the working groups were posted to the ASCCP web site, and comments were solicited from collaborating organizations and the public." I took this to mean concurrent external review and public comment where collaborating organizations were solicited for external review through the public comment mechanism. Author list includes people without degrees but no mention of p…	2012 updated consensus guidelines for mgt of abnormal cervical cancer screening tests and cancer precursors Second reviewer: 2006 consensus guidelines for the management of women with cervical intraepithelial neoplasia or adenocarcinoma in situ.
American Society for Parenteral and Enteral Nutrition	7	http://www.nutritioncare.org/Guidelines_and_Clinical_Resources/Clinical_Guidelines/	Yes	Yes	No	No	Yes	No	Not stated	No	No	N/A	No	N/A	Not mentioned	No	No	N/A	"The authors compiled clinical questions reflecting key management issues in nutrition therapy. A committee of multidisciplinary experts in clinical nutrition composed of physicians, nurses, pharmacists, and dietitians was jointly convened by the 2 societies." No patient involvement. As with all A.S.P.E.N. and SCCM clinical guidelines, this manuscript was subjected to rigorous peer review by clin…	Guidelines for the Provision and Assessment of Nutrition Support Therapy in the Adult Critically Ill Patient: Society of Critical Care Medicine (SCCM) and American Society for Parenteral and Enteral Nutrition (A.S.P.E.N.) Second reviewer: A.S.P.E.N. clinical guidelines: hyperglycemia and hypoglycemia in the neonate receiving parenteral nutrition.
American Society of Anesthesiologists	10	http://www.asahq.org/quality-and-practice-management/standards-and-guidelines	Yes	Yes	No	No	Yes	No	Various	No	No	N/A	No	N/A	Not done	No	No	N/A	"This update was developed by an ASA-appointed Task Force of 10 members, including anesthesiologists in both private and academic practice from various geographic areas of the United States and consulting methodologists from the ASA Committee on Standards and Practice Parameters." No patients. "Third, expert consultants were asked to (1) participate in opinion surveys on the effectiveness of vari…	2016 Practice Guidelines for the Prevention Detection and Mgt of Resp Depr Assoc with Neuraxial Opioid Admin Second reviewer: Practice advisory for perioperative visual loss associated with spine surgery. An updated report by the American Society of Anesthesiologists Task Force on Perioperative Visual Loss.
American Society of Colon and Rectal Surgeons	9	https://www.fascrs.org/physicians/clinical-practice-guidelines	Yes	Yes	No	No	No	No	N/A	No	No	N/A	No	N/A	Not done	No	No	N/A	"Recommendations were formulated by the primary authors and reviewed by the entire Clinical Practice Guidelines Committee. The final grade of recommendation was performed using the Grades of Recommendation, Assessment, Development, and Evaluation system10 (Table 1) and approved by the entire Clinical Practice Guidelines Committee." No evidence of patient involvement, external review, or public co…	2016 Eval and Mgt Constipation Second reviewr: Practice parameters for anal squamous neoplasms.
American Society of Interventional Pain Physicians (ASIPP)	2	https://www.asipp.org/Guidelines.htm	Yes	Yes	No	No	Sometimes	No	Not stated	No	No	N/A	No	N/A	Not done	No	No	N/A	" The committee formulized the elements of the guideline preparation process, including literature searches, literature synthesis, consensus evaluation, open forum presentations, and formal endorsement by the ASIPP Board of Directors and peer review.However, there were no patients, patient advocates, or patient/consumer organizations represented in the guideline development process, which may be …	2013 An Update of Comprehensive Evidence-Based Guidelines for Interventional Techniques in Chronic Spinal Pain. Part II: Guidance and Recommendations Second reviewr: American Society of Interventional Pain Physicians (ASIPP) guidelines for responsible opioid prescribing in chronic non-cancer pain: part 2 - guidance.
American Society of Plastic Surgeons	2	https://www.plasticsurgery.org/for-medical-professionals/quality-and-health-policy/evidence-based-medicine-guidelines.html	Yes	Yes	No	No	Yes	No	14	No	No	N/A	No	N/A	Not done	No	No	N/A	No patients/public included on panel. With regards to peer review, "The American Society for Therapeutic Radiology and Oncology (ASTRO) and The National Accreditation Program for Breast Centers (NAPBC) were invited to peer review this guideline. In addition, a total of 30 physicians and surgeons were invited to peer review the guideline. Peer review was also performed by volunteers from the ASPS …	2013 Evidence-Based CPG: Breast Reconstruction with Expanders and Implants Second reviewer: Evidence-based clinical practice guideline: breast reconstruction with expanders and implants.
American Thoracic Society (ATS)	4	https://www.thoracic.org/statements/	Yes	Yes	No	No	Yes	No	3-5 weeks	No	No	N/A	No	N/A	Always required	Yes	Sometimes	N/A	I found a 2014 manual which says: "Guideline development committees should include clinicians, researchers, patients or patient advocates, and other stakeholders, such as payers and representatives from healthcare organizations." No mention of peer review or public comment in manual but in the link to a sample CPG on the website, in the acknowledgements it says, "peers and external reviewers for …	The sample guideline on the website is "An Official ATS/ERS/JRS/ALAT CPG: Tx of Idiopathic Pulm Fibrosis" 2015
American Thyroid Association	5	http://www.thyroid.org/professionals/ata-professional-guidelines/	Yes	Yes	No	No	Yes	Sometimes	Not stated	No	No	N/A	No	N/A	Not done	No	No	N/A	Per the website, "The Guidelines were compiled by American Thyroid Association Guidelines Taskforces selected for their expertise on the topic. The Guidelines are reviewed by the ATA Board of Directors and submitted to the ATA membership for comment." "Formal stakeholder input in development of these guidelines was sought from ATA membership in an online survey distributed in October 2011. Thyroi…	2015 American Thyroid Association Management Guidelines for Adult Patients with Thyroid Nodules and Differentiated Thyroid Cancer: The American Thyroid Association Guidelines Task Force on Thyroid Nodules and Differentiated Thyroid Cancer Second reviewer: American Thyroid Association guidelines for management of patients with anaplastic thyroid cancer.
American Urological Association Education and Research, Inc.	13	https://www.auanet.org/education/aua-guidelines.cfm	Yes	Yes	No	No	Yes	No	Not stated	No	Yes	Not stated	No	Concurrent	Sometimes required	Yes	Yes	Uncertain/not stated	"Additionally, a patient advocate is sought for all appropriate panels." Info on peer review and public comment in manual. They occur at the same time, so I said "concurrent," but it is not clear if the external review is achieved through the public comment mechanism. The website says (at the bottom) that after publication, the guideline is disseminated to the urologic community and the general p…	Second reviewer: Peyronie's disease: AUA guideline.
Association of periOperative Registered Nurses	13	https://www.aorn.org/guidelines	Yes	Yes	No	No	No	No	N/A	No	Yes	30	No	N/A	Not done	No	No	N/A	No manual, but there is an infographic. Per the infographic, "The Guidelines Advisory Board is composed of a chairperson, at least eight perioperative nurse members, and liaisons from other professional associations." Per infographic, there is a 30-day public comment period. Second reviewer: Draft guideline is posted on the aORn website for a 30-day public comment period (seems more like external…
Centers for Disease Control and Prevention	16	http://www.cdc.gov/hicpac/pdf/guidelines/2009-10-29HICPAC_GuidelineMethodsFINAL.pdf	Yes	Yes	No	No	Yes	Sometimes	Uncertain	Sometimes	Yes	28 days	No	Separate	Optional/At least sometimes (but unclear if required)	Yes	Yes	Uncertain/not stated	Only found CDC HIPAC guideline methodology; not clear if same between parts of CDC. I can't find any other CDC methodology, though. "After a draft of the tables, narrative summaries, and recommendations is completed, the working group shares this draft with the content experts for review in depth. While the content experts are reviewing this draft, the working group completes the remaining sectio…	CDC Guideline for Prescribing Opioids for Chronic Pain 2016 was also reviewed for guideline methodology apart from HIPAC Second reviewer: CDC guideline for prescribing opioids for chronic pain — United States, 2016.
Cincinnati Children's Hospital Medical Center	81	https://www.cincinnatichildrens.org/service/j/anderson-center/evidence-based-care	Yes	Yes	No	No	No	No	N/A	No	No	N/A	No	N/A	Not mentioned	No	No	N/A	Different products, Best Evidence Statements (BESt) and care guidelines. The scope of a BESt is described as smaller than a CPG. Site lists highest quality BESts but none no 2015 "best of." The BESts seem to be what is included in the NGC as a guideline. Second reviewer: Expert consensus and peer review by 2 independent reviewers from Cincinnati's Children's Hospital Medical Center Evidence Colla…	Looked at best "BESt" of 2014 (most recent best-of). No patients were on the panel (two authors + evidence support). No evidence of a public comment process. No manual found. Second reviewer: Best evidence statement (BESt). The use of yoga to improve strength, balance, and coordination.
Clinical Pharmacogenetics Implementation Consortium	13	https://cpicpgx.org/guidelines/	Yes	Yes	No	No	Yes	No	Not stated	No	No	N/A	No	N/A	Not done	Yes	No	N/A	Manual 2014. "The writing committee is multidisciplinary, comprising a variety of scientists, pharmacologists, and clinicians (e.g., pharmacists and physicians)." No patients on committee. Additionally, they make this clear in table comparing their methods to the IOM where they say, "CPIC does not formally consult patients or consumers; however, all draft guidelines are distributed to all members…	Second reviewer: Incorporation of Pharmacogenomics into Routine Clinical Practice: the Clinical Pharmacogenetics Implementation Consortium (CPIC) Guideline Development Process
Colorado Division of Workers' Compensation	5	https://www.colorado.gov/pacific/cdle/node/20291	Yes	Yes	No	No	Yes	No	Not stated	No	Yes	Public hearing	No	Separate	Not done	Yes	No	N/A	There is very little information. I read the Intro and the LBP info. These are barely (if at all) guidelines in the formal sense. No discussion of how developed, really, and certainly no evidence of patient engagement. Update: Using Josh's link, there is methodology information. With regards to external review, this says "After the internal panel/task force draft is complete it goes to an extensi…	Second reviewer: Cervical spine injury medical treatment guidelines.
Cystic Fibrosis Foundation	2	https://www.cff.org/For-Caregivers/CF-Clinical-Care-Guidelines/	Yes	Yes	No	No	No	No	N/A	No	Yes	Not stated	No	N/A	Always required	Yes	No	N/A	https://www.cff.org/For-Caregivers/Clinical-Care-Guidelines/How-Are-CF-Clinical-Care-Guidelines-Developed/ "Development of CF clinical care guidelines is informed by the CF Foundation's Guidelines Steering Committee. Members of the Steering Committee represent stakeholders from the CF community, including health care professionals who provide care to people with CF, people with CF and their famil…	Second reviewer: https://www.cff.org/For-Caregivers/Clinical-Care-Guidelines/How-Are-CF-Clinical-Care-Guidelines-Developed/
Eastern Association for the Surgery of Trauma	14	https://www.east.org/education/practice-management-guidelines	Yes	Yes	No	No	No	No	N/A	No	No	N/A	No	N/A	Not done	Yes	No	N/A	Published manual mentions IOM standards but text focuses on modified GRADE; no discussion of panel composition or external review/public comment. PDF document talks about full process. "Content, GRADE methodology, SR methodology experts are highly suggested and can be provided by the PMG section." No mention of patients on panel. No external review or public comment; the final manuscript is given…	Second reviewer: https://www.east.org/content/documents/east_how_to_write_pmg_using_grade_revised_04_2016.pdf
Emergency Nurses Association	9	https://www.ena.org/practice-research/research/CPG/Pages/Default.aspx	Yes	Yes	No	No	No	No	N/A	No	No	N/A	No	N/A	Not done	Yes	No	N/A	Guidelines created by the Clinical Practice Guidelines Committee and "validated" by the IENR (Institute for Emergency Nursing Research) Advisory Council. Guidelines are worked on by subcommittees within the larger committee. There are synopses on the website but they are clearly not directed at patients. The IENR was not considered sufficient for meeting external review. Second reviewer: CPGs rev…	Second reviewer: https://www.ena.org/practice-research/research/CPG/Documents/GuidelinesfortheDevelopmentofCPGs.pdf
Hartford Institute for Geriatric Nursing	28	http://lghttp.48653.nexcesscdn.net/80223CF/springer-static/media/samplechapters/9780826171283/9780826171283_chapter.pdf	Yes	Yes	No	No	No	No	N/A	No	No	N/A	No	N/A	Not done	Yes	No	N/A	It was REALLY hard to find this; I ended up going through NGC because HIGN's websites are difficult to navigate. Guidelines only published in a book as far as I can tell: Evidence-Based Geriatric Nursing Protocols for Best Practice, on Amazon for $95.00. HOWEVER, there was a free link to Ch 1 which was all the methodology and that's what I used. Second reviewer: Expert consensus and internal/exte…	Second reviewer: Detection of elder mistreatment. In: Evidence-based geriatric nursing protocols for best practice.
Health Care Association of New Jersey	2	http://www.hcanj.org/best-practices/clinical/	Yes	Yes	No	No	No	No	N/A	No	No	N/A	No	N/A	Not done	No	No	N/A	Med mgt guideline says guideline was developed by the "HCANJ Best Practice Committee," "a group of volunteer professionals." No evidence of patient engagement. Same info in fall management guideline. No evidence of external review or public comment, but limited methodology in documents. Second reviewer: Guidelines formulated via expert consensus. No information on external review or public commen…	Medication management guideline (2012); indicated as one on the NGC website; also fall management (2012), indicated as one on NGC website Second reviewer: Medication management guideline.
Kidney Disease: Improving Global Outcomes	6	http://kdigo.org/home/guidelines/development/	Yes	Yes	No	No	Yes	Yes	Not stated	No	Yes	Not stated	No	Concurrent	Not done	Yes	No	N/A	There is a specific section on panel composition and it mentions experts but not patients. I gave them credit for public comment but wasn't quite sure it was true public comment from the manual: "Any interested individual can volunteer to participate in the external public review after registration on the KDIGO website (Reviewer Sign Up). Comments from stakeholders, including industry representat…	Second reviewer: http://kdigo.org/home/guidelines/development/
Laboratory Medicine Best Practices	4	https://wwwn.cdc.gov/futurelabmedicine/our_methods/default.aspx	Yes	Yes	No	No	No	No	N/A	No	No	N/A	No	N/A	Not done	No	No	N/A	Per FAQ: "An independent Laboratory Medicine Best Practices Workgroup provides overall guidance and feedback on systematic evidence reviews carried out by the LMBP™ staff. For each review, an Expert panel of up to 7 experts is also convened to provide guidance to the LMBP™ staff on the parameters of a review and how findings may apply in practice." Second reviewer: Expert consensus (https://wwwn.…	Effectiveness of automated notification and customer service call centers (2012) Second reviewer: Effectiveness of practices to reduce blood culture contamination: a Laboratory Medicine Best Practices systematic review and meta-analysis.
National Heart, Lung, and Blood Institute (U.S.)	5	http://www.nhlbi.nih.gov/health-pro/guidelines	Yes	Yes	No	No	Yes	No	Not stated	No	Yes	Not stated	No	Separate	Not done	No	No	N/A	Webpage describes CPGs but not methodology. Looked at sickle cell disease 2014 (most recent). Document/project started in 2009, SR in 2010. "In April 2011, 12 months after the start of the first expert panel report's SRs, the IOM published 'Clinical Practice Guidelines We Can Trust'... Because the panel’s work began prior to the release of the IOM standards, it did not include a patient represent…	Sickle cell disease 2014 Second reviewer: Health maintenance for people with sickle cell disease. In: Evidence-based management of sickle cell disease.
National Pressure Ulcer Advisory Panel (NPUAP)	4	http://www.npuap.org/resources/position-statements/ http://internationalguideline.com/guideline	Yes	Yes	Yes	No	Yes	Yes	Ongoing	No	Yes	Not stated	No	Concurrent	Not done	No	No	N/A	I could not find guidelines on the website, only position papers. I went to the NGC and through there, found a link to the guidelines (only available in print) but with the methodology chapter available for download (see second link under website address). Panel reflected 3 different groups with 4 members each; no mention of patient member. However, there is a description of stakeholder involveme…	Second reviewer: http://www.internationalguideline.com/static/pdfs/NPUAP-EPUAP-PPPIA-PUGuideline-MethodAddendum-2014.pdf
National Society of Genetic Counselors	8	http://nsgc.org/p/cm/ld/fid=70	Yes	Yes	Sometimes	No	Yes	Sometimes	30	No	No	N/A	No	N/A	Always required	Yes	No	N/A	Manual says (regarding posting of protocol): "To facilitate generation of topics of highest priority, the PGC may engage the membership or other experts, by for example, posting key questions and outcomes on the NSGC website for public comment for a period of time, e.g., 30 days." It's not clear if this is public-friendly or not. This is mentioned under the topic nomination part of the document, …	Second reviewer: NSGC practice guideline: prenatal screening and diagnostic testing options for chromosome aneuploidy.
Neurocritical Care Society	3	http://www.neurocriticalcare.org/Education-NCS-OnDemand/Guidelines/NCS-Guidelines	Yes	Yes	No	No	Sometimes	No	Not stated	No	No	N/A	No	N/A	Not done	No	No	N/A	I don't see mention of peer review in the reversal of antithrombotics guideline but I do see it in the venous thrombosis guideline: "The recommendations then underwent external peer review and final approval by the NCS and SCCM, including review by the general membership of the NCS. " Second reviewer: Expert consensus and internal peer review including only committee members.	Guideline for reversal of antithrombotics in intracranial hemorrhage, provphylaxis of venous thrombosis Second reviewer: Guideline for reversal of antithrombotics in intracranial hemorrhage: a statement for healthcare professionals from the Neurocritical Care Society and Society of Critical Care Medicine.
New York State Department of Health	19	https://www.health.ny.gov/professionals/protocols_and_guidelines/	Yes	Yes	No	No	No	No	N/A	No	No	N/A	No	N/A	Optional/At least sometimes (but unclear if required)	No	Yes	Uncertain/not stated	Pre-exposure prophylaxis guideline included consumer representatives. No evidence of guideline summary for patients, but per NGC, "Pre-prescription checklists for assessment and patient education are available in the original guideline document." There are also related Q&A for patients about PrEP. I noticed the anaphylaxis guideline (first on the NY list due to alphabet) also included a lot of re…	Pre-exposure prophyalxis (newest one per NGC website) Secnod reviewer: Guidance for the use of pre-exposure prophylaxis (PrEP) to prevent HIV transmission.
North American Society for Pediatric Gastroenterology, Hepatology, and Nutrition	3	http://www.naspghan.org/content/63/en/Clinical-Guidelines-and-Position-Statements	Yes	Yes	No	No	Yes	No	14 days	No	No	N/A	No	N/A	Not done	Yes	No	N/A	Manual lists members of committee, none are patients. Yes on external review: "internal and external critique (J Pediatr Gastroenterol Nutr 2002;35:242-3). The final draft requires commentary by the entire NASPGHAN membership prior to official approval for publication." Peer review process is 2 weeks (ideally; longer can be given); it is not entirely clear how long membership has. Second reviewer…
North American Spine Society	3	https://www.spine.org/researchclinicalcare/qualityimprovement/clinicalguidelines.aspx	Yes	Yes	No	No	No	No	N/A	No	No	N/A	No	N/A	Not done	No	No	N/A	"Guidelines were submitted to the full Evidence-Based Guideline Development Committee and the Research Council for review and comment... Step 9: Submission for Board Approval Once any evidence-based revisions were incorporated, the drafts were prepared for NASS Board review and approval." This does not meet our requirement for external review. Second reviewer: Expert consensus and internal peer r…	Dx and tx of adult isthimic spondylosis Second reviewer: Diagnosis and treatment of adult isthmic spondylolisthesis.
Society for Vascular Surgery	3	https://vascular.org/research-quality/clinical-practice-documents	Yes	Yes	No	No	No	No	N/A	No	No	N/A	No	N/A	Not done	Yes	No	N/A	There is a manual from 2011; it was in a journal but I accessed via link for free. Other physician stakeholders included but no mention of patients. Only peer review is document oversight committee which is 8 experts; no true external review. I considered this similar to committee review, not sufficient for external review. The manual has a "Patients' values and preferences" section but has no ro…	Second reviewer: The management of diabetic foot: a clinical practice guideline by the Society for Vascular Surgery in collaboration with the American Podiatric Medical Association and the Society for Vascular Medicine.
Society of American Gastrointestinal and Endoscopic Surgeons	6	http://www.sages.org/publications/guidelines/	Yes	Yes	No	No	No	No	N/A	No	Sometimes	30	No	N/A	Not mentioned	No	No	N/A	No manual; had to look at most recently linked guideline (lap hernia, 2014) In reconciliation, confirmed that disclaimer in lap hernia one mentions 1-mo public comment period but that the dialysis one mentioned by JB does not mention public comment in disclaimer, so changed my repsonse to "sometimes." Second reviewer: Expert consensus and internal peer review. Guidelines are developed under the a…	Guidelines for lap ventral hernia repair (2014) Second reviewer: Guidelines for laparoscopic peritoneal dialysis access surgery.
Society of Critical Care Medicine	3	http://www.sccm.org/Research/Guidelines/Pages/default.aspx	Yes	Yes	No	No	No	No	N/A	No	No	N/A	No	N/A	Not done	No	No	N/A	The modified GRADE manual is available for free but only if you log in to "purchase" it. I don't see mention of peer review in the reversal of antithrombotics guideline, which was done with NCS. In the guidelines for the use of general ultrasound, no patient rep and no evidence of peer review or public comment. Second reviewer: Neurocritical Care Society and the Society of Critical Care Medicine …	Guideline for reversal of antithrombotics in intracranial hemorrhage done with Neurocritical Care Society. Second most recent in the NGC (and the one they did alone) is: Guidelines for the Appropriate Use of Bedside General and Cardiac Ultrasonography in the Evaluation of Critically Ill Patients—Part I: General Ultrasonography Second reviewer: Guideline for Reversal of Antithrombotics in Intracra…
Society of Family Planning	5	http://www.societyfp.org/Resources/Clinical-guidelines.aspx	Yes	Yes	No	No	No	No	N/A	No	No	N/A	No	N/A	Not done	No	No	N/A	I could not access the most recent publication listed on the website: Medical abortion reporting of efficacy MARE guidelines (linked to Contraception journal, no free access). There was free access for Clinical guidelines: cervical dilation before first-trimester surgical abortion (<14 weeks' gestation). The footnotes on page one said that this was written by two authors "and were reviewed and ap…	There was free access for Clinical guidelines: cervical dilation before first-trimester surgical abortion (<14 weeks' gestation). Second reviewer: Contraceptive considerations in obese women
Society of Interventional Radiology	9	http://www.sirweb.org/clinical/all.shtml	Yes	Yes	No	No	Yes	No	30	No	No	N/A	No	N/A	Not done	No	Sometimes	N/A	No manual found. Hard to find most recent guideline on society webpage. Per NGC, most recent guideline was Feb 2013 which involved many developers. Before that, the most recent was Jan 2013 which was a revised guideline on percutaneous management of acute LE ischemia. There was a free link to this via NGC. This has a specific methodology section. This mentions external review but no patient invol…	Quality Improvement Guidelines for Percutaneous Management of Acute LE Ischemia Second reviewer: Quality Improvement Guidelines for Uterine Artery Embolization for Symptomatic Leiomyomata (http://www.sirweb.org/patients/uterine-fibroids/) - link provided is to lay summary/patient product.
Society of Thoracic Surgeons	6	http://www.sts.org/resources-publications/clinical-practice-credentialing-reporting-guidelines	Yes	Yes	No	No	Yes	No	Not stated	No	Yes	Not stated	No	Separate	Not done	Yes	No	N/A	Manual says, "Depending on the topic, one or more individuals who are not STS members may be asked to participate on an STS Task Force created under the auspices of the WFEBS," but no mention of patients. It sounds like guideline recs are approved by the STS Board of Directors or Executive Committee, but no evidence of external review. Second reviewer: STS coordinates the peer review process. Two…	Second reviewer: http://www.sts.org/sites/default/files/documents/Organizational%20relationships%20policy_final%20June%2012_2013.pdf
The Endocrine Society	15	https://www.endocrine.org/education-and-practice-management/clinical-practice-guidelines	Yes	Yes	No	No	Yes	No	Not stated	No	No	N/A	No	N/A	Not done	No	No	N/A	There is a guideline "methodologies" link. This is a short webpage. It does not seem that patients are on the panels; website says, "Each guideline is created by task forces consisting of experts in the field." Website also mentions "a public comment period (members only) through the Society's Web site" and then approval by the Council. This will meet our criteria for external review but not publ…	Second reviewer: Hormonal Replacement in Hypopituitarism in Adults: An Endocrine Society Clinical Practice Guideline
The North American Menopause Society	2	http://www.menopause.org/publications/professional-publications/position-statements-other-reports	Yes	Yes	No	No	No	No	N/A	No	No	N/A	No	N/A	Not done	No	No	N/A	The website is not completely clear about which position statements are guidelines. NGC mentions two. The most recent is the 2013 position statement on the mgt of symptomatic vulvovaginal atrophy. This is accessible for free on the website. There are slide sets for members but nothing for patients. Guideline says approved by Board of Trustees but no other review (not sufficient for ext rev per ou…	Mgt of symptomatic vluvovaginal atrophy Second reviewer: Management of symptomatic vulvovaginal atrophy: 2013 position statement of The North American Menopause Society
The Orthopaedic Section of the American Physical Therapy Association, Inc.	3	http://www.apta.org/InfoforPayers/Resources/OrthopaedicClinicalGuidelines/	Yes	Yes	No	No	Yes	No	Not stated	No	No	N/A	No	N/A	Not done	Yes	No	N/A	These guidelines were a little hard to find. On NGC, these are listed under APTA, ortho section. Online, I had to Google search for these guidelines; they were hard to find on society website. Looked at most recent one on NGC from 2013 (ankle stability) though this one oddly isn't on the APTA link I found. This guideline mentions that the guideline was developed by content experts. I gave them cr…	Ankle Stability and Movement Coord Impairments: Ankle Ligament Sprains Second reviewer: Nonarthritic Hip Joint Pain
U.S. Preventive Services Task Force	43	https://www.uspreventiveservicestaskforce.org/	Yes	Yes	Yes	Yes	Yes	No	Not stated	No	Yes	Approx 4 weeks/1 month	No	Separate	Optional/At least sometimes (but unclear if required)	Yes	Yes	Uncertain/not stated	"Based on the full final work plan, a 'research plan' that contains only the analytic framework, key questions, and inclusion/exclusion criteria is created for public comment." This protocol public comment lasts 4 weeks per manual. Yes for external review: "All draft evidence reviews are sent to a limited number of experts in the field for review. In addition, Task Force topic leads and AHRQ Medi…	Second reviewer: Screening for syphilis infection in nonpregnant adults and adolescents: U.S. Preventive Services Task Force recommendation statement
University of Michigan Health System	24	http://www.uofmhealth.org/provider/clinical-care-guidelines	Yes	Yes	No	No	Yes	No	Not stated	No	No	N/A	No	N/A	Not done	Yes	Sometimes	Uncertain/not stated	Guideline manual link at bottom of webpage. No evidence of patient engagement (though they are encouraged to consider patient preferences). There is stated peer review, though it is not clear how robustly this is done. "Team members share the draft guideline with physicians and others whose practice is related to the guideline conent for their peer review and comment." Timeline for this not state…	Second reviewer: allergic rhinitis
Washington State Department of Labor and Industries	9	http://www.lni.wa.gov/claimsins/providers/treatingpatients/treatguide/	Yes	Yes	No	No	Yes	No	Not stated	No	Yes	Not stated	No	Separate	Not done	Yes	No	N/A	"Once a guideline or group of guideline is selected, a subcommittee is formed with selected IIMAC members, practising physician specialists, and contracted utilization review physicians." No evidence of pt engage on panel. "After the full advisory committee has given their input and any recommended changes are made, this third draft guideline is posted on the web and distributed via a provider li…
Work Loss Data Institute	23	http://www.worklossdata.com/	Yes	Yes	No	No	Yes	Yes	Not stated	No	No	N/A	No	N/A	Not done	Yes	Yes	N/A	Per the manual, "ODG also strives for patient involvement in the process, and includes a Patient Information Resource section, designed to provide patient education and self-care techniques to improve participation in the recovery process and ultimate health outcomes. Also included is linkage to MedlinePlus, which provides authoritative medical information from NLM, NIH..." "Most importantly, ODG…	Second reviewer: Only able to view sample screenshots of guidelines without purchase.

## Sheet: NGC No Info
	NGC Guideline Developer with at least 2 guidelines 2011-2015 (# guidelines)	# guidelines per NGC	Website address	Independent Guideline Developer?	Information about public comment found? (Or manual that describes all steps so that it is clear there is no public comment?)	Post protocol for public comment?	Lay version of protocol?	Post/sharee guidelines for external review?	Patients represented in external review?	External review comment period (days)	Lay version of guideline for external review?	Post guideline or recs for public comment?	Public Comment Period (days)	Lay version of guideline or recs for review?	If both external review & public comment, separate or concurrent?	Other info re pt engage in guidelines?	Guideline manual available?	Lay summaries or other pt products?	Patients engaged in lay summaries?	Details	Guideline referenced if needed
1	American Medical Directors Association (name changed to AMDA – The Society for Post-Acute and Long-Term Care Medicine)	4	https://www.guidelinecentral.com/summaries/organizations/american-medical-directors-association/	Yes	No												No	No	N/A	No info on methodology on website. No publically available guidelines. Second reviewer: Info only on NGC website. Expert consensus and internal/external peer review. The draft guideline is sent to approximately 175+ reviewers. These reviewers include AMDA physician members and independent physicians, specialists, and organizations that are knowledgeable of the guideline topic and the long-term ca…	Second reviewer: Common infections in the long-term care setting.
2	American Occupational Therapy Association, Inc.	9	http://www.aota.org/practice/researchers/practice-guidelines.aspx	Yes	No												No	No	N/A	No info on methodology. Guidelines for purchase only. Second reviewer: Expert consensus and peer review - description not stated.	Second reveiwer: Occupational therapy practice guidelines for adults with neurodegenerative diseases.
3	American Society for Gastrointestinal Endoscopy	18	http://www.asge.org/publications/publications.aspx?id=352	Yes	No												No	No	N/A	There is no methodology except vary briefly at the start of recent guidelines (looked at 2016 guidelines for role of endoscopy and cystic neoplasms, inflammatory pancreatic fluid collections, and mgt of antithrombotics. No mention there of peer review, public comment, or patient engagement). Second reviewer: Expert consensus and peer review. Reviewed and approved by the Society of American Gastro…	Looked at 2016 guidelines for role of endoscopy and cystic neoplasms, inflammatory pancreatic fluid collections, and mgt of antithrombotics Second reviewer: A consensus document on bowel preparation before colonoscopy.
4	American Society for Reproductive Medicine	2	https://www.asrm.org/Guidelines/	Yes	No	No	No	No	No	N/A	No	No	N/A	No	N/A	Not done	No	No	N/A	No manual. Most are committee opinions. Went to NGC to find a guideline that was not just opinion. The one listed in the NGC is "Mature oocyte cryopreservation: a guideline." No information on patient participation in committee, peer review/external review, or public comment. Second reviewer: Expert consensus and internal peer review. Additional information requires membership.	Mature oocyte cryopreservation: a guideline" (2013) Second reviewer: Mature oocyte cryopreservation: a guideline.
5	HealthPartners Dental Group	5	N/A; could find guideline info only on NGC	Yes	No												No	No	N/A	Per NGC website, "An expert committee was convened to review the currency of the guideline(s). Committee members met numerous times in 2013 and reviewed and discussed relevant articles published within the last five years." No evidence of patient engagement. Also, of note, there were no stated methods used to assess quality and strength of evidence. Guideline could not be accessed; no guideline i…	Reviewed NGC website for the 2013 guidelines on caries and third molars. Both appear to be developed internally with no evidence of patient engagement, external review, or public comment, but also avail only in print. Second reviewer: HealthPartners Dental Group and Clinics caries guideline.
6	International Society for Clinical Densitometry	6	http://www.iscd.org/official-positions/	Yes	No															These are position statements, not really guidelines. There is no patient engagement in writing and no evidence of external review or public comment. There is also no systematic review. "The ISCD periodically holds Position Development Conferences, a process whereby an international panel of experts makes recommendations based on reviews of the scientific literature by task forces associated with…	FRAX Second reviewer: The official positions of the International Society for Clinical Densitometry: body composition analysis reporting.
7	Maine Medical Center, Department of Emergency Medicine	2	http://www.mmc.org/emergency-medicine-clinical-guidelines	Yes	No															The website has a long list of guidelines but only two are on the NGC. I thought it made the most sense to look at the most recent of the two, Guideline for the mgt of bleeding on dabigtran (2012). There was no methodology on the website. The document only includes recommendations and some references, no information on methodology. Second reviewer: Expert consensus and peer review. This guideline…	Guideline for the management of bleeding on Dabigatran (Pradaxa) (2012) Second reviewer: Guideline for the management of bleeding on Dabigatran (Pradaxa).
8	National Athletic Trainers' Association	2	http://www.nata.org/news-publications/pressroom/statements/position	Yes	No												No			On the website they list primarily position statements. Looked at AHRQ; of the 2 there, the most recent once is the posn statement on preventing sudden death in sports. Also looked at most recent one listed = exertional heat illness. No evidence of patient engagement or public comment. Second reviewer: Expert consensus and peer review.	Exertional heat illnesses (2015), Sudden death (2012) National Athletic Trainers' Association position statement: preventing sudden death in sports.
9	University of Iowa College of Nursing, John A. Hartford Foundation Center of Geriatric Nursing Excellence	6	https://nursing.uiowa.edu/excellence/evidence-based-practice-guidelines http://www.iowanursingguidelines.com/	Yes	No															Under Iowa Nursing Guidelines, look at "About Us," then "What's New." This shows a screen shot of a 2016 article about development of EBGs in the J of Gerotological Nursing. However, Tom could not get this for free, so it won't count. (The article, which is not fully a manual, indicates no patient engagement on panels, no posting of protocol, sort-of external review by 2 selected reviewers, and n…
10	University of Texas at Austin School of Nursing, Family Nurse Practitioner Program	11	https://nursing.utexas.edu/	Yes	No															I can't find any info on guidelines on website. In looking at NGC, it says guidelines are all print, so there is no web link. Second reviewer: I wasn't able to find any guidelines associated with this organization. I double checked myself on NGC and they did not have an entry on this organization either.
11	World Gastroenterology Organisation	4	http://www.worldgastroenterology.org/guidelines/global-guidelines	Yes	No															No info on website about methodology. No info in esophageal varices guideline about methodology. Second reviewer: No methodology on their website or within their guideline that I reviewed. However, it does appear that there is a peer review process judging by the review team members listed on the guideline.	Esophageal varies is most recent on NGC Second reviewer: Irritable Bowel Syndrome: a Global Perspective
12	Wound, Ostomy and Continence Nurses Society	3	http://www.wocn.org/?page=guidelinesapp	Yes	No															No info on website about methodology. Guideline app is almost $60. Looked at guidelines in NGC and the wound guideline mentioned to the right is only available in print for purchase. Second reviewer: Access to guidelines and methodology requires a paid subscription.	Guideline for management of wounds in patients with lower-extremity arterial disease.

## Sheet: NGC Exclude
1	Health Care for the Homeless (HCH) Clinician's Network (Same as NHCHC below)	2	https://www.nhchc.org/resources/clinical/adapted-clinical-guidelines/	MJA	2016-08-05	No																The two guidelines on the NGC are Adapting Your Practice: tx and recs for pts who are homeless with DM and tx and recs for unstably housed pts with hiv/aids. They have not really developed guidelines; rather, they have adopted others' guidelines (eg the ADA). Thus, I'm not really sure they are guideline developers. No evidence of patient engagement in the DM adaptation and no evidence of any kind…
			https://www.nhchc.org/resources/clinical/adapted-clinical-guidelines/	JB	2016-10-16	No																Expert consensus - advisory committee identifies the clinician who reviewed and commented on the draft prior to publication. However, there is a survey on their website under certain guidelines that allow for feedback to be given in the form of public comment.	Adapting your practice: treatment and recommendations for unstably housed patients with HIV/AIDS.
2	Heart Rhythm Society	6	http://www.hrsonline.org/Policy-Payment/Clinical-Guidelines-Documents	MJA	2016-08-05	No																All six guidelines are co-produced with someone, either ACCF, AHA, EHRA, ECAS, or PACES. No individual guidelines. Also, many of their guidelines are consenus guidelines, so I'm not really sure how those are on the NGC. The most recent guideline developed looks like it was primarily developed by the ACC/HHA task force on practice guidelines (guideline for device-based therapy of cardiac rhythm ab…
			http://www.hrsonline.org/Policy-Payment/Clinical-Guidelines-Documents	JB	2016-10-16	No																Expert consensus and internal/external peer review.	HRS/ACCF expert consensus statement on pacemaker device and mode selection.
3	Michigan Quality Improvement Consortium	28	http://www.mqic.org/guidelines.htm	MJA	2016-08-08	No													No			No methodology found. Looked at some of their 2016 documents. The diabetes ones references the ADA standards and links to the ADA standards on the MQIC website. The 2016 obesity one looks at the ICSI guideline. It looks like MQIC usually bases its own documents on others' guidelines. No evidence of patient engagement in what they do do.	Diabetes, obesity
			http://www.mqic.org/guidelines.htm	JB	2016-10-16	No													No			Expert consensus and internal/external peer review.	Advance care planning.
4	National Health Care for the Homeless Council, Inc.: SAME AS HCH ABOVE	2		MJA	2016-08-08	No
			https://www.nhchc.org/resources/clinical/adapted-clinical-guidelines/	JB	2016-10-16	No													No			Expert consensus - advisory committee identifies the clinician who reviewed and commented on the draft prior to publication. However, there is a survey on their website under certain guidelines that allow for feedback to be given in the form of public comment.	Adapting your practice: treatment and recommendations for unstably housed patients with HIV/AIDS.
5	Pediatric Infectious Diseases Society	2	https://www.pids.org/	MJA	2016-08-26	No																Only two guidelines in NGC (I checked), mgt of CAP done with IDSA in 2011 and a 2011 catheter infection update done by a huge number of developers. Thus, I don't think they really count as an independent guideline developer.
			https://www.pids.org/news/273-cap-guidelines-available-online.html	JB	2016-10-16	No																Expert consensus and internal/external peer review. Feedback was solicited from external peer reviewers and from the organizations represented on the expert panel.	The management of community-acquired pneumonia in infants and children older than 3 months of age: clinical practice guidelines by the Pediatric Infectious Diseases Society and the Infectious Diseases Society of America.
6	Society for Cardiovascular Angiography and Interventions	3	http://www.scai.org/guidelines/Default.aspx	MJA	2016-10-10	No																All three guidelines in the NGC were co-produced with other guideline developers; on their own website, there are more consensus statements
			http://www.scai.org/guidelines/Default.aspx	JB	2016-10-16	No																Expert consensus and external peer review (total of 23 reviewers).	2012 ACCF/AHA/ACP/AATS/PCNA/SCAI/STS guideline for the diagnosis and management of patients with stable ischemic heart disease.
7	Society of Cardiovascular Anesthesiologists	2	http://www.scahq.org/ClinicalPracticeGuidelines/Guidelines.aspx	MJA	2016-10-10	No																Guidelines referenced on their guideline page are developed by other organizations (not clearly even in collaboration). On NGC there are three guidelines, one that they co-developed with the Society of Thoracic Surgeons and the American Society of ExtraCorporeal Technology (2015). It looks like the Society of Thoracic Surgeons was the main developer.
			http://www.scahq.org/ClinicalPracticeGuidelines/Guidelines.aspx	JB	2016-12-11	No																It seems that they publish guidelines with other organizations only. Reviewed by the writing committee members from the 6 guidelines; by 5 official reviewers from the ACC and AHA; 2 reviewers each from the American Association for Thoracic Surgery, American College of Emergency Physicians, American Society of Anesthesiologists, Preventive Cardiovascular Nurses Association, Society for Cardiovascu…	2016 ACC/AHA Guideline Focused Update on Duration of Dual Antiplatelet Therapy in Patients with Coronary Artery Disease
8	Society of Surgical Oncology	2	http://www.surgonc.org/resources/clinical-guidelines	MJA	2016-10-11	No																Most guidelines on website are others' guidelines. Reviewed NGC; there are only two. Both are co-produced, a 2014 one is co-produced with the American Society for Radiation Oncology (and this is described as a "consensus guideline" and the second is from 2012 and is co-produced with the American Society of Clinical Oncology. ASCO is already included, so I did not count the SSO as an independent g…
			http://www.surgonc.org/resources/clinical-guidelines	JB	2016-12-11	No	Yes	No	No	Yes	Yes	Not stated	No	No	N/A	No	N/A	Not mentioned	No	No	N/A	The Margins panel comprised a multidisciplinary group of experts designated by their respective organizations, an expert methodologist who led the evidence review, and a patient representative. The guideline manuscript was approved by all panel members and sent to external reviewers for feedback which was incorporated into the final document.	Society of Surgical Oncology–American Society for Radiation Oncology consensus guideline on margins for breast-conserving surgery with whole-breast irradiation in stages I and II invasive breast cancer
9	Society of Urodynamics, Female Pelvic Medicine & Urogenital Reconstruction	2	http://sufuorg.com/about.aspx	MJA	2016-10-11	No																No guidelines found on website. The only 2 guidelines in the NGC were produced with the AUA, which is already represented in this review.
			http://sufuorg.com/resources/guidelines.aspx	JB	2016-12-11	No	Yes	No	No	Yes	No	Not stated	No	No	N/A	No	N/A	Not done	No	No	N/A	This document was submitted for peer review to 84 urologists and other healthcare professionals, and 39 provided input.	Adult Urodynamics
10	The Obesity Society	3	http://www.obesity.org/publications/position-and-policies	MJA	2016-10-11	No																Only produces guidelines in conjunction with other organizations. Three guidelines in NGC. 2014 one done with AHA and ACC. 2013 one produced with American Assoc of Clinical Endocrinologists and Amer College of Endocrinology. 2008 one with 2013 update done with AACE and Amer Soc for Metabolic and Bariatric Surgery.
			http://www.obesity.org/publications/clinical-resources	JB	2016-12-11	No	Yes	No	No	Yes	No	Not stated	No	No	N/A	No	N/A	Not done	No	No	N/A	A formal peer-review process was undertaken that included inviting several scientific experts and representatives from multiple Federal agencies to review and comment on the draft documents. NHLBI selected scientific experts with diverse perspectives to review the reports.	Managing Overweight and Obesity in Adults

## Sheet: NGC Duplicates
	NGC Guideline Developer with at least 2 guidelines 2011-2015 (# guidelines)	# guidelines per NGC	Website address	Reviewer	Date	Independent Guideline Developer?	Information about public comment found? (Or manual that describes all steps so that it is clear there is no public comment?)	Post protocol for public comment?	Lay version of protocol?	Post/sharee guidelines for external review?	Patients represented in external review?	External review comment period (days)	Lay version of guideline for external review?	Post guideline or recs for public comment?	Public Comment Period (days)	Lay version of guideline or recs for review?	If both external review & public comment, separate or concurrent?	Other info re pt engage in guidelines?	Guideline manual available?	Lay summaries or other pt products?	Patients engaged in lay summaries?	Details	Guideline referenced if needed
1	Congress of Neurological Surgeons (CO-PRODUCES WITH AANS - ONLY COUNT ONCE?)	23	https://www.cns.org/guidelines	MJA	2016-08-05	Yes	Yes	No	No	No	No	N/A	No	No	N/A	No	N/A	Not done	Yes	No	N/A	There is information about guideline development on the website (why I said "yes" to manual), but this focuses on evidence grading. No evidence of public comment, external review, or patient engagement. Reviewed most recent two guidelines on website, lumbar fusion and DBS for OCD. Lumbar fusion was started pre-2011, so before IOM. DBS CPG doesn't mention when started but lit search 2012. Neither …	reviewed most recent two guidelines on website, lumbar fusion and DBS for OCD.
			https://www.cns.org/guidelines	JB	2016-10-11	Yes	Yes	No	No	No	No	N/A	No	No	N/A	No	N/A	Not done	Yes	No	N/A	Expert consensus and internal/external peer review. Link to methodology (https://www.cns.org/guidelines/guideline-procedures-policies/guideline-development-methodology) but no information regarding comment.	The role of imaging in the management of adults with diffuse low grade glioma: a systematic review and evidence-based clinical practice guideline.
2	Department of Defense (ALL DONE WITH VA - DUPLICATE)	9	http://www.healthquality.va.gov/	Yes	No	No	No	Yes	No	Not stated	No	Yes	Not stated	No	Separate	Optional/At least sometimes (but unclear if required)	Yes	Yes	Uncertain/not stated	"ESP [Evidence-based Synthesis Program] reports are peer-reviewed by clinical and policy experts. If you're interested in serving as a peer reviewer for the program please contact Nicole Floyd at nicole.floyd@va.gov." No exact manual found. In the OA guideline (picked because the website says it is new) it says, "The draft document was discussed in a face-to-face group meeting. The content and va…	Non-surgical mgt of hip and knee OA (2014); mgt of UE amputation rehab (2014)
3	Department of Health and Human Services (U.S.)	3	(Cannot find any)	MJA	2016-08-05	No																Despite this being listed in the spreadsheet we were given from AHRQ, I see no evidence on my own search of the NGC (by organization) that there are any guidelines from HHS
			http://www.healthquality.va.gov/HEALTHQUALITY/policy/index.asp	JB	2016-10-11	No																Manual found at bottom of page in table called CPG Development Processl both external review and public comment utilized (including patients).
4	Department of Veterans Affairs (ALL DONE WITH DoD - DUPLICATE)	9	http://www.healthquality.va.gov/	MJA		Yes																Done with DoD; same website, no extra info
			http://www.healthquality.va.gov/HEALTHQUALITY/policy/index.asp	JB	2016-10-11	Yes	Yes	No	No	Yes	No	Not stated	No	Yes	Not stated	No	Separate	Always required	Yes	No	N/A	Manual found at bottom of page in table called CPG Development Processl both external review and public comment utilized (including patients).
5	Veterans Health Administration - DUPLICATE; SAME AS DEPT OF VETERAN'S AFFAIRS AND ALL DONE WITH DOD	9		MJA	2016-10-11	Yes
			http://www.healthquality.va.gov	JB	2016-12-11	No																The VHA always makes healthcare guidelines with the DoD and VA. I suggest that we count this as a duplicate.

## Sheet: Answer Key
No
Yes
No
Sometimes
Yes
Uncertain
Other Info re Patient Engage in Guidelines
Not mentioned
Not done
Optional/At least sometimes (but unclear if required)
Sometimes required
Always required
N/A
Yes
No
Uncertain/not stated
N/A
Separate
Concurrent
Both
External review: Invited or targeted review of guideline by those not involved in development
Public comment: Posting of guideline (or protocol) for comment by anyone/the public
